# Supplementary material for: Direct Comparison of Chol-siRNA Polyplexes and Chol-DsiRNA Polyplexes Targeting STAT3 in a Syngeneic Murine Model of TNBC
Source: Noncoding RNA. 2022 Jan 13;8(1):8. doi: 10.3390/ncrna8010008 (PMC8788547; doi:10.3390/ncrna8010008)
Supplement: Supplementary file 1 [file ncrna-08-00008-s001.zip]

Archive with 1 entries (1 files):
- ncrna-1396620-supplementary.pdf
